# Supplementary material for: Molecular Structure-Based Screening of the Constituents of Calotropis procera Identifies Potential Inhibitors of Diabetes Mellitus Target Alpha Glucosidase
Source: Curr Issues Mol Biol. 2022 Feb 21;44(2):963–87. doi: 10.3390/cimb44020064 (PMC8928985; doi:10.3390/cimb44020064)
Supplement: Supplementary file 1 [file cimb-44-00064-s001.zip]

Archive with 1 entries (1 files):
- cimb-1549308-supplementary.pdf
